# Supplementary material for: Risk factors and causative organisms in microbial keratitis in daily disposable contact lens wear
Source: PLoS One. 2017 Aug 16;12(8):e0181343. doi: 10.1371/journal.pone.0181343 (PMC5558933; doi:10.1371/journal.pone.0181343)
Supplement: S3 File — (XLSX) [file pone.0181343.s003.xlsx]

## Sheet: Cases vs Controls
	Analysis of DD CL wearers only: MK Cases vs. Controls
		MK Cases-Controls	N	%
		Controls	372	84.5455
		MK Cases	68	15.4545
		Total	440	100
		Region	Controls		MK Cases		Total			Proportion of each location matched approx. to CL population
			N	%	N	%	N	%
		AUS	104	94.5455	6	5.45455	110	100		0.25		0.27957		0.0882353
		NZL	22	100	0	0	22	100		0.05		0.0591398		0
		UK	246	79.8701	62	20.1299	308	100		0.7		0.66129		0.911765
		Total	372	84.5455	68	15.4545	440	100
		Age	Controls			MK Cases			p-value
			N	Mean	SD	N	Mean	SD
			368	35.3451	10.9712	68	33.9257	9.17721	0.316
		Age Group	Controls		MK Cases		Total		p-value (Chi-Square)	OR	p-value	95% CI
			N	%	N	%	N	%				Lower	Upper
		Younger (<=25)	64	90.1408	7	9.85915	71	100	0.115	Reference
		Middle-Aged (25-50)	264	82.243	57	17.757	321	100		1.97403	0.108762	0.859816	4.53211
		Older (>50)	40	90.9091	4	9.09091	44	100		0.914286	0.891736	0.251569	3.32283
		Total	368	84.4037	68	15.5963	436	100
		Age Group	Controls		MK Cases		Total		p-value (Chi-Square)	OR	p-value	95% CI
			N	%	N	%	N	%				Lower	Upper
		Younger (<25)	52	92.8571	4	7.14286	56	100	0.017	Reference
		Middle-Aged (25-29)	64	75.2941	21	24.7059	85	100		4.26562	0.0118784	1.37776	13.2066
		Older (>=30)	251	85.3741	43	14.6259	294	100		2.22709	0.141415	0.766066	6.47455
		Total	367	84.3678	68	15.6322	435	100
		Gender	Controls		MK Cases		Total		p-value (Chi-Square)	OR	p-value	95% CI
			N	%	N	%	N	%				Lower	Upper
		Female	220	84.9421	39	15.0579	259	100	0.727	Reference
		Male	149	83.7079	29	16.2921	178	100		1.09792	0.726605	0.650359	1.85347
		Total	369	84.4394	68	15.5606	437	100
		How long CL Wear	Controls		MK Cases		Total		p-value (Chi-Square)	OR	p-value	95% CI
			N	%	N	%	N	%				Lower	Upper
		<= 6 Months	19	86.3636	3	13.6364	22	100	0.84	Reference
		> 6 Months	351	84.7826	63	15.2174	414	100		1.13675	0.840319	0.326719	3.9551
		Total	370	84.8624	66	15.1376	436	100
		Smoking	Controls		MK Cases		Total		p-value (Chi-Square)	OR	p-value	95% CI
			N	%	N	%	N	%				Lower	Upper
		Non-Smoker	293	88.253	39	11.747	332	100	0	Reference
		Smoker	78	74.2857	27	25.7143	105	100		2.60059	0.000668281	1.49954	4.51009
		Total	371	84.897	66	15.103	437	100
		Hand Washing	Controls		MK Cases		Total		p-value (Chi-Square)	OR	p-value	95% CI
			N	%	N	%	N	%				Lower	Upper
		Yes	216	90	24	10	240	100	0	Reference
		No/Not always	92	68.6567	42	31.3433	134	100		4.1087	6.83826e-07	2.35226	7.17668
		Total	308	82.3529	66	17.6471	374	100
		Reason for Wear	Controls		MK Cases		Total		p-value (Chi-Square)	OR	p-value	95% CI
			N	%	N	%	N	%				Lower	Upper
		Myope / Astigmatism	331	85.974	54	14.026	385	100	0.367	Reference
		Hyperope	24	77.4194	7	22.5806	31	100		1.78781	0.200588	0.734387	4.35228
		Presbyope	3	75	1	25	4	100		2.04321	0.539311	0.2087	20.0034
		Total	358	85.2381	62	14.7619	420	100
		Swimming	Controls		MK Cases		Total		p-value (Chi-Square)	OR	p-value	95% CI
			N	%	N	%	N	%				Lower	Upper
		No swimming	104	90.4348	11	9.56522	115	100	0.006	Reference
		Swimming with lenses	170	79.0698	45	20.9302	215	100		2.50267	0.011	1.23914	5.05459
		Swimming no lenses	89	89.899	10	10.101	99	100		1.06231	0.895	0.431072	2.61789
		Total	363	84.6154	66	15.3846	429	100
		Modality of Wear	Controls		MK Cases		Total		p-value (Chi-Square)	OR	p-value	95% CI
			N	%	N	%	N	%				Lower	Upper
		Strict DW	276	88.1789	37	11.8211	313	100	0.002	Reference
		Any Occ ON Wear	90	76.9231	27	23.0769	117	100		2.23784	0.00411068	1.29088	3.87945
		EW	6	60	4	40	10	100		4.97297	0.0164719	1.34066	18.4465
		Total	372	84.5455	68	15.4545	440	100
		Buying CLs via Internet	Controls		MK Cases		Total		p-value (Chi-Square)	OR	p-value	95% CI
			N	%	N	%	N	%				Lower	Upper
		No	239	79.9331	60	20.0669	299	100	0.993	Reference
		Yes	24	80	6	20	30	100		0.995833	0.993041	0.389663	2.54498
		Total	263	79.9392	66	20.0608	329	100
		How often Wear CLs	Controls		MK Cases		Total		p-value (Chi-Square)	OR	p-value	95% CI
			N	%	N	%	N	%				Lower	Upper
		Occasionally	103	98.0952	2	1.90476	105	100	0	Reference
		Part-Time	137	91.3333	13	8.66667	150	100		4.88686	0.0395263	1.07903	22.1322
		Everyday	131	71.1957	53	28.8043	184	100		20.8359	3.36903e-05	4.9603	87.5217
		Total	371	84.5103	68	15.4897	439	100
		Last Check by CL Practitioner	Controls		MK Cases		Total		p-value (Chi-Square)	OR	p-value	95% CI
			N	%	N	%	N	%				Lower	Upper
		<= 1 Yr	307	85.7542	51	14.2458	358	100	0.19	Reference
		> 1 Yr	59	79.7297	15	20.2703	74	100		1.53041	0.192212	0.807325	2.90113
		Total	366	84.7222	66	15.2778	432	100
		CL Age	Controls		MK Cases		Total		p-value (Chi-Square)	OR	p-value	95% CI
			N	%	N	%	N	%				Lower	Upper
		< 1 Month	353	83.848	68	16.152	421	100	0.562	Reference
		1-6 Months	1	100	0	0	1	100		NC
		> 6 Months	5	100	0	0	5	100		NC
		Total	359	84.0749	68	15.9251	427	100
		Brands	Controls		MK Cases		Total		p-value (Chi-Square)	OR	p-value	95% CI
			N	%	N	%	N	%				Lower	Upper
		A	142	94.6667	8	5.33333	150	100
		B	106	77.3723	31	22.6277	137	100		5.19104	0	2.2933	11.7502
		C	26	78.7879	7	21.2121	33	100		4.77885	0.005	1.59526	14.3157
		Others	98	81.6667	22	18.3333	120	100		3.98469	0.001	1.70458	9.3148
		Total	372	84.5455	68	15.4545	440	100

## Sheet: DD Reuse
	Analysis of DD CL wearers only: MK Cases vs. Controls
		Univariate - DD Reuse
		DD Reuse	Controls		MK Cases		Total		p-value (Chi-Square)	OR	p-value	95% CI
			N	%	N	%	N	%				Lower	Upper
		No	284	83.0409	58	16.9591	342	100	0.931	Reference
		Yes	33	82.5	7	17.5	40	100		1.03866	0.931354	0.438161	2.46215
		Total	317	82.9843	65	17.0157	382	100
		DD Reuse	Controls		Severe MK Cases		Total		p-value (Chi-Square)	OR	p-value	95% CI
			N	%	N	%	N	%				Lower	Upper
		No	284	90.7348	29	9.26518	313	100	0.444	Reference
		Yes	33	86.8421	5	13.1579	38	100		1.4838	0.446169	0.537611	4.09529
		Total	317	90.3134	34	9.68661	351	100
		Association of Lens Brands with DD Reuse
		Brands	No DD Reuse		DD Reuse		Total		p-value (Chi-Square)
			N	%	N	%	N	%
		A	110	87.3	16	12.7	126	100	0.723
		B	113	89.68	13	10.32	126	100
		C	27	93.1	2	6.9	29	100
		Others	92	91.09	9	8.91	101	100
		Total	342	89.53	40	10.47	382	100
	Effect of Lens Brands after adjusting for DD Reuse
	Variables	Category	Controls		MK Cases		Odds Ratio	p-value	95% CI
			N	%	N	%			Lower	Upper
	Lens Brand	A	142	94.6667	8	5.33333	Reference
		B	106	77.3723	31	22.6277	5.3332	0	2.20548	12.8965
		C	26	78.7879	7	21.2121	5.45726	0	3.00037	9.92601
		Others	98	81.6667	22	18.3333	4.48882	0	2.83723	7.1018
	DD Reuse	No	284	83.0409	58	16.9591	Reference
		Yes	33	82.5	7	17.5	1.15154	0.495	0.767759	1.72715

## Sheet: Severe Cases vs Controls
	Analysis of DD CL wearers only: Severe MK Cases vs. Controls
		Severe MK Cases-Controls	N	%
		Controls	372	91.1765
		Severe MK Cases	36	8.82353
		Total	408	100
		Region	Controls		Severe MK Cases		Total			Proportion of each location matched approx. to CL population
			N	%	N	%	N	%
		AUS	104	97.1963	3	2.80374	107	100		0.262255		0.27957		0.0833333
		NZL	22	100	0	0	22	100		0.0539216		0.0591398		0
		UK	246	88.172	33	11.828	279	100		0.683824		0.66129		0.916667
		Total	372	91.1765	36	8.82353	408	100
		Age	Controls			Severe MK Cases			p-value
			N	Mean	SD	N	Mean	SD
			367	35.4414	10.8293	36	33.3853	10.0671	0.275
		Age Group	Controls		Severe MK Cases		Total		p-value (Chi-Square)	OR	p-value	95% CI
			N	%	N	%	N	%				Lower	Upper
		Younger (<=25)	63	94.0299	4	5.97015	67	100	0.332	Reference
		Middle-Aged (25-50)	264	89.7959	30	10.2041	294	100		1.78977	0.290293	0.608492	5.2643
		Older (>50)	40	95.2381	2	4.7619	42	100		0.7875	0.788217	0.137806	4.50021
		Total	367	91.067	36	8.933	403	100
		Age Group	Controls		Severe MK Cases		Total		p-value (Chi-Square)	OR	p-value	95% CI
			N	%	N	%	N	%				Lower	Upper
		Younger (<25)	63	94.0299	4	5.97015	67	100	0.012	Reference
		Middle-Aged (25-29)	67	82.716	14	17.284	81	100		3.29104	0.044736	1.02839	10.532
		Older (>=30)	237	92.9412	18	7.05882	255	100		1.1962	0.753566	0.390896	3.66056
		Total	367	91.067	36	8.933	403	100
		Gender	Controls		Severe MK Cases		Total		p-value (Chi-Square)	OR	p-value	95% CI
			N	%	N	%	N	%				Lower	Upper
		Female	220	90.9091	22	9.09091	242	100	0.862	Reference
		Male	149	91.411	14	8.58896	163	100		0.939597	0.861827	0.465844	1.89515
		Total	369	91.1111	36	8.88889	405	100
		How long CL Wear	Controls		Severe MK Cases		Total		p-value (Chi-Square)	OR	p-value	95% CI
			N	%	N	%	N	%				Lower	Upper
		<= 6 Months	19	90.4762	2	9.52381	21	100	0.913	Reference
		> 6 Months	351	91.1688	34	8.83117	385	100		0.920228	0.913438	0.205547	4.11983
		Total	370	91.133	36	8.867	406	100
		Smoking	Controls		Severe MK Cases		Total		p-value (Chi-Square)	OR	p-value	95% CI
			N	%	N	%	N	%				Lower	Upper
		Non-Smoker	293	93.6102	20	6.38978	313	100	0.001	Reference
		Smoker	78	82.9787	16	17.0213	94	100		3.00513	0.00216426	1.4875	6.07113
		Total	371	91.1548	36	8.84521	407	100
		Hand Washing	Controls		Severe MK Cases		Total		p-value (Chi-Square)	OR	p-value	95% CI
			N	%	N	%	N	%				Lower	Upper
		Yes	216	95.1542	11	4.84581	227	100	0	Reference
		No/Not always	92	78.6325	25	21.3675	117	100		5.33597	1.2078e-05	2.52067	11.2957
		Total	308	89.5349	36	10.4651	344	100
		Reason for Wear	Controls		Severe MK Cases		Total		p-value (Chi-Square)	OR	p-value	95% CI
			N	%	N	%	N	%				Lower	Upper
		Myope / Astigmatism	331	91.1846	32	8.81543	363	100	0.515	Reference
		Hyperope	24	92.3077	2	7.69231	26	100		0.861979	0.844838	0.194767	3.81486
		Presbyope	3	75	1	25	4	100		3.44792	0.289862	0.348435	34.1186
		Total	358	91.0941	35	8.90585	393	100
		Swimming	Controls		Severe MK Cases		Total		p-value (Chi-Square)	OR	p-value	95% CI
			N	%	N	%	N	%				Lower	Upper
		No swimming	104	94.5455	6	5.45455	110	100	0.035	Reference
		Swimming with lenses	170	87.1795	25	12.8205	195	100		2.54902	0.0471227	1.01196	6.42068
		Swimming no lenses	89	94.6809	5	5.31915	94	100		0.973783	0.965959	0.287463	3.2987
		Total	363	90.9774	36	9.02256	399	100
		Modality of Wear	Controls		Severe MK Cases		Total		p-value (Chi-Square)	OR	p-value	95% CI
			N	%	N	%	N	%				Lower	Upper
		Strict DW	276	93.2432	20	6.75676	296	100	0.026	Reference
		Any Occ ON Wear	90	84.9057	16	15.0943	106	100		2.45333	0.0118702	1.21936	4.93605
		EW	6	100	0	0	6	100		NC
		Total	372	91.1765	36	8.82353	408	100
		Buying CLs via Internet	Controls		Severe MK Cases		Total		p-value (Chi-Square)	OR	p-value	95% CI
			N	%	N	%	N	%				Lower	Upper
		No	239	87.5458	34	12.4542	273	100	0.476	Reference
		Yes	24	92.3077	2	7.69231	26	100		0.585784	0.480737	0.132475	2.59024
		Total	263	87.9599	36	12.0401	299	100
		How often Wear CLs	Controls		Severe MK Cases		Total		p-value (Chi-Square)	OR	p-value	95% CI
			N	%	N	%	N	%				Lower	Upper
		Occasionally	103	100	0	0	103	100	0	Reference
		Part-Time	137	95.8042	6	4.1958	143	100		NC
		Everyday	131	81.3665	30	18.6335	161	100		NC
		Total	371	91.1548	36	8.84521	407	100
		Last Check by CL Practitioner	Controls		Severe MK Cases		Total		p-value (Chi-Square)	OR	p-value	95% CI
			N	%	N	%	N	%				Lower	Upper
		<= 1 Yr	307	90.8284	31	9.1716	338	100	0.727	Reference
		> 1 Yr	59	92.1875	5	7.8125	64	100		0.839256	0.727267	0.313474	2.24692
		Total	366	91.0448	36	8.95522	402	100
		CL Age	Controls		Severe MK Cases		Total		p-value (Chi-Square)	OR	p-value	95% CI
			N	%	N	%	N	%				Lower	Upper
		< 1 Month	353	90.7455	36	9.2545	389	100	0.737	Reference
		1-6 Months	1	100	0	0	1	100		NC
		> 6 Months	5	100	0	0	5	100		NC
		Total	359	90.8861	36	9.11392	395	100
		Brands	Controls		Severe MK Cases		Total		p-value (Chi-Square)	OR	p-value	95% CI
			N	%	N	%	N	%				Lower	Upper
		A	142	98.6111	2	1.38889	144	100	0	Reference
		B	106	84.127	20	15.873	126	100		13.3962	0.000565173	3.06428	58.5647
		C	26	89.6552	3	10.3448	29	100		8.19231	0.0248648	1.30448	51.4489
		Others	98	89.9083	11	10.0917	109	100		7.96939	0.00777771	1.72831	36.7476
		Total	372	91.1765	36	8.82353	408	100

## Sheet: Showering
		Shower with CL	Controls		MK Cases		Total		p-value (Chi-Square)	OR	p-value	95% CI
			N	%	N	%	N	%				Lower	Upper
		No	99	90.8257	10	9.17431	109	100	0.015	Reference
		Yes	234	80.6897	56	19.3103	290	100		2.36923	0.0176896	1.16166	4.8321
		Total	333	83.4586	66	16.5414	399	100
		Shower with CL	Controls		Severe MK Cases		Total		p-value (Chi-Square)	OR	p-value	95% CI
			N	%	N	%	N	%				Lower	Upper
		No	99	95.1923	5	4.80769	104	100	0.045	Reference
		Yes	234	88.3019	31	11.6981	265	100		2.62308	0.0521591	0.991029	6.94282
		Total	333	90.2439	36	9.7561	369	100
